# Supplementary material for: The antileukemic activity of decitabine upon PML/RARA-negative AML blasts is supported by all-trans retinoic acid: in vitro and in vivo evidence for cooperation
Source: Blood Cancer J. 2022 Aug 22;12(8):122. doi: 10.1038/s41408-022-00715-4 (PMC9395383; doi:10.1038/s41408-022-00715-4)
Supplement: Supplementary file 4 — Supplemental Table 1 [file 41408_2022_715_MOESM4_ESM.xlsx]

## Sheet: Tabelle1
Suppl. Table 1
Antibody (Western Blot)	Producer
Anti-MDA5 (D74E4) Rabbit mAb; #5321	Cell Signaling Technology
Anti-RIG-I (D14G6) Rabbit mAb; #3743	Cell Signaling Technology
Anti-MAVS (D5A9E) Rabbit mAb; #24930	Cell Signaling Technology
Anti-b-Actin Clone AC-74; #2228	Sigma-Aldrich
Anti-Rabbit IgG (H+L), Alexa Fluor Plus 800; #A32735	Invitrogen
Anti-Mouse IgG (H+L), Alexa Fluor 680; #A21057	Invitrogen
