# Supplementary material for: The antileukemic activity of decitabine upon PML/RARA-negative AML blasts is supported by all-trans retinoic acid: in vitro and in vivo evidence for cooperation
Source: Blood Cancer J. 2022 Aug 22;12(8):122. doi: 10.1038/s41408-022-00715-4 (PMC9395383; doi:10.1038/s41408-022-00715-4)
Supplement: Supplementary file 5 — Supplemental Table 2 [file 41408_2022_715_MOESM5_ESM.xlsx]

## Sheet: Tabelle1
Suppl. Table 2
Gene name	qPCR-primer sequence (5'- 3')	Reference
ERV3-1	Forward: AACTAATGCCCCAAGATAATTTCA Reverse: TTAAGAACCAGATGCTCTGACTTG	Greve et al., 2021
ZNF-117	Forward: TCCAGAAAGTGACCCTAAGAAGA Reverse: TGCTGTTTACACTCAACCACA	Greve et al., 2021
TGDS	Forward: GCCAGAGTGGAGAAGTTTATTTATGTCAGC Reverse: AGGATTTGTAGGTTGTTTGGGTGAAGATT	Blagitko-Dorfs et al., 2019
