# Supplementary material for: The antileukemic activity of decitabine upon PML/RARA-negative AML blasts is supported by all-trans retinoic acid: in vitro and in vivo evidence for cooperation
Source: Blood Cancer J. 2022 Aug 22;12(8):122. doi: 10.1038/s41408-022-00715-4 (PMC9395383; doi:10.1038/s41408-022-00715-4)
Supplement: Supplementary file 6 — Supplemental Table 3 [file 41408_2022_715_MOESM6_ESM.xlsx]

## Sheet: Tabelle1
UPN	treatment	sex/age	WBC [10³/µl]	blasts (peripheral blood) [%]	karyotype	mutations (by myeloid panel)
01007	DAC	m/75	16.7	84	47,XY,+8 [2]	ASXL1 (c.1919_1932delCCATCGGAGGGGGG; VAF 65 %), EZH2 (c.2221dupT; VAF 78 %), IDH1 (c.394C>T; VAF 53 %), JAK2 (c.1849G>T; VAF 99 %)
31001	DAC	m/72	4.5	23	44,XY,-2,t(2;6)(p23;q15),-7,del(8)(p11), der(10)t(10;17)(q26;q11),add(13)(p11),-16,-17, add(19)(q13),-22,+r,+mar [4]	BCOR (c.3695G>A; VAF 16 %), BCORL1 (c.2624T>G; VAF 11 %; c.2632A>G; VAF 12 %), JAK2 (c.1849G>T; VAF 35 %), KIT (c.2428G>A; VAF 17 %), PTEN (c.761A>G; VAF 11 %), TP53 (c.817C>G; VAF 35 %)
26002	DAC	f/79	29	66	~42,X,del(X)(q22),inv(3)(q21q26.2),-5, -7,del(7)(p13),-8,-11,-17,-20,-21,+3mar,dmin [16] ~42,~idem,del(8)(q13q22) [3]	TP53 (c.743G>A; VAF 98 %)
14008	DAC	f/65	7.5	8	48, XX, +1, del(1)(p35)x2, del(5)(q14q34), t(5;15)(q34;q14), +8 [20]	BCOR (c.4640-2A>G; VAF 51 %)
01006	DAC	f/77	12.3	21	47,XX,+13 [5] 46,XX [16]	ASXL1 (c.1934dupG; VAF 35 %), CEBPA (c.68_78delCGCACGCGCCC; VAF 41 %), IDH2 (c.419G>A; VAF 43 %), RUNX1 (c.485G>C; VAF 79 %), SRSF2 (c.284C>G; VAF 44 %)
01999	DAC	f/56	3.9	88	46,XX t(11;16)(q23;q12) [12]; 46,XX [8]	STAG2 (c.463-1G>C; VAF 60 %), KRAS (p.G13D; VAF 11.8 %), NRAS (p.G12C; VAF 16.5 %), FLT3 (p.D835V; VAF ~7 %)
01888	DAC	f/65	7.66	4	46,XX [20]	FLT3 (c.1777_1800dupG; VAF 8.6 %), IDH2 (c.419G>A; VAF 46 %)
01777	DAC	f/67	19.4	57	46,XX,der(3)t(3;4)(q27;q25),der(4)t(3;4)(q27;q23) [20]	CEBPA (c.68dupC; VAF 79 %), JAK2 (c.1849G>T; VAF 61 %), TET2 (c.2332C>T; VAF 99 %)
01038	DAC	f/77	31.2	82	~44-45,XX,der(2)del(2)(p21)t(2;13)(q33;q14),-5,del(7)(q22q31),+8,der(11)add(11)p15)hsr(11)(q23)add(11)(q23),-13,-17,-19x2,+r,+3-5mar,dmin [13] ~44-45,idem,-4 [10]	TP53 (c.844C>G; VAF 99 %)
16005	DAC+ATRA	m/88	1.6	64	45,XY,dic(12;?)(p11;?),-20 [19] 46,XY [1]	CSF3R (c.2444_2455delinsGA; VAF 92 %), DNMT3A (c.1567G>T; VAF 50 %), IDH1 (c.394C>T; VAF 49 %), IKFZ1 (c.185dupA; VAF 48 %)
14007	DAC+ATRA	f/74	27.15	37	49,XX,+8x2,+9,del(20)(q11) [20]	CUX1 (c.2050T>G; VAF 49 %), IDH2 (c.419G>A; VAF 51 %), JAK2 (c.1849G>T; VAF 66 %), RUNX1 (c.308dupC; VAF 45 %; c.1351dupG; VAF 49 %; c.*27C>A; VAF 45 %), STAG2 (c.893+1G>T; VAF 35 %)
14001	DAC+ATRA	m/74	17.5	5	46,XY [20]	DNMT3A (c.2645G>C; VAF 42 %), IDH2 (c.419G>A, VAF 52 %), SRSF2 (c.284C>T; VAF 48 %), STAG2 (c.1496_1498delinsTGAAT; VAF 92 %)
11012	DAC+ATRA	m/74	14.3	67	46,XY [20]	DNMT3A (c.2645G>A; VAF 48 %), GNAS (c.2531G>A; VAF 49 %), IKZF1 (c.1514_1515insAGAGGGACC; VAF 45 %), NRAS (c.38G>A; VAF 52 %), RUNX1 (c.486G>T; VAF 99 %), SRSF2 (c.284_307delCCCCGGACTCACACCACAGCCGCC; VAF 57 %)
01004	DAC+ATRA	m/79	5.6	35	46,XY,del(7)(q32q36) [4] 47,idem,+4[16] oder Haferlach 46,XY,t(7;12)(q31;p12)?c [20],	FLT3 (c.2503G>T; VAF 50 %), RUNX1 (c.424_425insGGG; VAF 40 %), TET (c.657delA; VAF 94 %; c.759C>G; VAF 99 %)
01033	DAC+ATRA	m/72	9.7	61	46,XY [20]	BCOR (c.3796C>T; VAF 100 %), DNMT3A (c.1575_1595dupGTACCAGTACGACGACGACGG; VAF 47 %), NRAS (c.35G>A; VAF 6,4 %), TET2 (c.2191C>T; VAF 52 %)
UPN user principal name, WBC white blood count, VAF variant allele frequency
