# Supplementary material for: The antileukemic activity of decitabine upon PML/RARA-negative AML blasts is supported by all-trans retinoic acid: in vitro and in vivo evidence for cooperation
Source: Blood Cancer J. 2022 Aug 22;12(8):122. doi: 10.1038/s41408-022-00715-4 (PMC9395383; doi:10.1038/s41408-022-00715-4)
Supplement: Supplementary file 7 — Supplemental Table 4 [file 41408_2022_715_MOESM7_ESM.xlsx]

## Sheet: Tabelle1
Suppl. Table 4
Description	Gene Symbol	Chromosom	FC DAC	FC DAC+ATRA	p-value	Diff
cathepsin G	CTSG	Chr. 14	0.4121	1.9230	0.0262	1.5109
elastase, neutrophil expressed	ELANE	Chr. 19	0.1233	1.7273	0.0131	1.6039
putative novel transcript	RP11-263K19.6	Chr. 1	0.0850	1.2597	0.0368	1.1747
small integral membrane protein 20	SMIM20	Chr. 4	0.1095	1.2396	0.0429	1.1302
SMARCA5 antisense RNA 1	SMARCA5-AS1	Chr. 4	0.0760	1.1117	0.0418	1.0357
interleukin 7 receptor	IL7R	Chr. 5	0.1257	1.1053	0.0476	0.9796
putative novel transcript	RP11-20J15.2	Chr. 10	0.1240	1.0959	0.0485	0.9719
LIM and senescent cell antigen-like domains 3-like	LIMS3L	Chr. 2	0.0990	1.0928	0.0499	0.9938
ZIC4 antisense RNA 1	ZIC4-AS1	Chr. 3	0.1099	1.0864	0.0480	0.9765
