# Supplementary material for: The antileukemic activity of decitabine upon PML/RARA-negative AML blasts is supported by all-trans retinoic acid: in vitro and in vivo evidence for cooperation
Source: Blood Cancer J. 2022 Aug 22;12(8):122. doi: 10.1038/s41408-022-00715-4 (PMC9395383; doi:10.1038/s41408-022-00715-4)
Supplement: Supplementary file 8 — Supplemental Table 5 [file 41408_2022_715_MOESM8_ESM.xlsx]

## Sheet: Tabelle1
Suppl. Table 5
Description	Gene Symbol	Chromosom	FC DAC	FC DAC+ATRA	p-value	Diff
microRNA 4677	MIR4677	Chr. 1	2.7194	-0.9540	0.0017	-3.6734
UTP3, small subunit (SSU) processome component, homolog (S. cerevisiae)	UTP3	Chr. 4	1.4854	-1.5387	0.0452	-3.0240
histone cluster 1, H2bd	HIST1H2BD	Chr. 6	1.4348	-1.4977	0.0153	-2.9325
heterogeneous nuclear ribonucleoprotein R	HNRNPR	Chr. 1	2.3442	-0.5440	0.0235	-2.8882
GAS5 antisense RNA1	GAS5-AS1	Chr. 1	1.7374	-1.1489	0.0001	-2.8863
novel transcript	RP11-10N23.2	Chr. 8	1.5775	-0.8717	0.0071	-2.4492
methionine adenosyltransferase II, alpha	MAT2A	Chr. 2	1.0104	-1.4290	0.0000	-2.4395
GAS5 antisense RNA1	GAS5-AS1	Chr. 1	1.2841	-1.1540	0.0020	-2.4381
uncharacterized LOC101928020	LOC101928020	Chr. 2	1.4509	-0.9508	0.0045	-2.4017
RNA binding motif protein 12	RBM12	Chr. 20	1.0927	-1.2442	0.0020	-2.3368
WD repeat domain 5B	WDR5B	Chr. 3	1.4424	-0.8286	0.0000	-2.2711
serine/arginine-rich splicing factor 7	SRSF7	Chr. 2	1.0348	-1.1953	0.0001	-2.2301
zinc finger protein 542, pseudogene	ZNF532P	Chr. 19	1.1682	-1.0489	0.0000	-2.2170
ethanolamine kinase 1	ETNK1	Chr. 12	1.2212	-0.9889	0.0200	2.2100
novel transcript	RP11-403I13.9	Chr. 1	1.6781	-0.5280	0.0132	2.2061
NOP56 ribonucleoprotein	NOP56	Chr. 20	1.1182	-1.0776	0.0014	2.1959
putative novel transcript	RP11-760H22.2	Chr. 8	0.6813	-1.5065	0.0003	-2.1877
integrator complex subunit 7	INTS7	Chr. 1	0.8853	-1.2983	0.0021	-2.1836
ribosomal protein L23a	RPL23A	Chr. 17	1.3126	-0.8684	0.0000	-2.1810
long intergenic non-protein coding RNA 852	LINC00852	Chr. 3	0.9619	-1.1905	0.0000	-2.154
KCNQ5 intronic transcript 1 (non-protein coding)	KCNQ5-IT1	Chr. 6	2.0790	-0.0514	0.0432	-2.1304
cAMO responsive element binding protein 1	CREB1	Chr. 2	1.3787	-0.7367	0.0092	-2.1154
tRNA methyltransferase 13 homolog (S. cerevisiae)	TRMT13	Chr. 1	1.1067	-0.9717	0.0213	-2.0784
angiopoietin 1	ANGPT1	Chr. 8	0.5313	-1.5360	0.0033	-2.0673
v-myc avian myelocyomatosis viral oncogene homolog	MYC	Chr. 8	0.7670	-1.2880	0.0292	-2.0550
uncharacterized protein MGC27345	MGC27345	Chr. 7	0.7692	-1.2789	0.0011	-2.0481
small nucleolar RNA, C/D box 14E	SNORD14E	Chr. 11	0.6618	-1.3839	0.0133	-2.0457
nuclear factor, erythroid 2-like 3	NFE2L3	Chr. 7	0.9591	-1.0796	0.0017	-2.0387
TIA1 cytotoxic granule-associated RNA binding protein	TIA1	Chr. 2	1.0017	-1.0277	0.0244	-2.0294
glucuronidase, beta pseudogene 3	GUSBP3	Chr. 6	1.2539	-0.7651	0.0000	-2.0190
small nucleolar RNA, C/D box 93	SNORD93	Chr. 7	1.9157	-0.0655	0.0466	-1.9812
SET domain and mariner transposase fusion gene	SETMAR	Chr. 3	0.8694	-1.1111	0.0000	-1.9805
eosinophil granule ontogeny transcript (non-protein coding)	EGOT	Chr. 3	0.4659	-1.5037	0.0038	-1.9696
non-SMC element 4 homolog A (S. cerevisiae)	NSMCE4A	Chr. 10	1.1947	-0.7748	0.0001	-1.9695
general transcription factorIIH, polypeptide 2, 44 kDa	GTF2H2	Chr. 5	1.1117	-0.8393	0.0014	-1.9509
thyroid adenoma associated	THADA	Chr. 2	0.8617	-1.0870	0.0000	-1.9487
hippocampus abundant transcript-like 2	HIATL2	Chr. 9	0.7706	-1.1778	0.0007	-1.9484
zinc finger, CCHC domain containing 11	ZCCHC11	Chr. 1	0.7125	-1.2239	0.0005	-1.9363
novel transcript	RP11-540H22.2	Chr. 9	1.2082	-0.7190	0.0015	-1.9272
PAX3 and PAX7 binding protein 1	PAXBP1	Chr. 21	0.7384	-1.1861	0.0017	-1.9245
uncheracterized LOC645513	LOC645513	Chr. 4	0.9730	-0.9468	0.0013	-1.9198
DNA (cytosine-5-)methyltransferase 1	DNMT1	Chr. 19	0.6211	-1.2984	0.0004	-1.9194
round spermatid basic protein 1-like	RSBN1L	Chr. 7	1.0595	-0.8415	0.0045	-1.9010
novel transcript	RP11-504P24.4	Chr. 1	0.5075	-1.3920	0.0092	-1.8995
putative novel transcript	RP11-336K24.5	Chr. 1	1.0982	-0.8011	0.0033	-1.8993
long intergenic non-protein coding RNA 1001	LINC01001	Chr. 11	0.7139	-1.1845	0.0007	-1.8984
microRNA 4650-1	MIR4650-1	Chr. 7	0.8350	-1.0608	0.0000	-1.8957
microRNA 4650-1	MIR4650-1	Chr. 7	0.8350	-1.0608	0.0000	-1.8957
RNA, U1 small nuclear 106, pseudogene	RNU1-106P	Chr. 8	1.3279	-0.5568	0.0012	-1.8847
zinc finger protien 763	ZNF763	Chr. 19	1.2049	-0.6776	0.0001	-1.8825
small nuclear ribonucleoprotein polypeptide N	SNRPN	Chr. 15	1.3692	-0.5131	0.0011	-1.8823
uncharacterized LOC101929718	LOC101929718	Chr. 14	1.0990	-0.7818	0.0000	-1.8808
glucuronidase, beta pseudogene 9	GUSBP9	Chr. 5	1.0341	-0.8395	0.0016	-1.8736
A1BG antisense RNA1	A1BG-AS1	Chr. 19	0.8099	-1.0561	0.0000	-1.8660
uncharacterized LOC100287934	LOC100287934	Chr. 1	0.9455	-0.9182	0.0021	-1.8638
exportin 5	XPO5	Chr. 6	1.0097	-0.8436	0.0034	-1.8532
hepatocyte growth factor (hepapoietin A; scatter factor)	HGF	Chr. 7	1.2699	-0.5793	0.0082	-1.8491
SGT1-1300002K09Rik pseudogene	LOC100499484	Chr. 9	0.8142	-1.0325	0.0000	-1.8466
zinc finger protein 404	ZNF404	Chr. 19	0.8928	-0.9526	0.0158	-1.8453
BEN domain contiani g 3 pseudogene 3	BEND3P3	Chr. 10	0.8173	-1.0276	0.0000	-1.8448
